# Supplementary material for: Leaf Litter and Soil-Mediated Impacts of the Invasive Tree Prosopis juliflora on Seedlings of Resident Tree Species
Source: Plants (Basel). 2026 Feb 11;15(4):571. doi: 10.3390/plants15040571 (PMC12944309; doi:10.3390/plants15040571)
Supplement: Supplementary file 1 [file plants-15-00571-s001.zip]

Archive with 1 entries (1 files):
- plants-4063871-supplementary.pdf
